# Supplementary material for: Comprehensive evaluation of RNA-seq analysis pipelines in diploid and polyploid species
Source: Gigascience. 2018 Nov 10;7(12):giy132. doi: 10.1093/gigascience/giy132 (PMC6275443; doi:10.1093/gigascience/giy132)
Supplement: Supplement Files [file giy132_supplement_files.zip]

Archive with 8 entries (8 files):
- Fig S1.jpg
- Fig S2.tiff
- Fig S3.tiff
- Fig S4.tiff
- Table S1.xlsx
- Table S2.xlsx
- Table S3.txt
- Table S4.xlsx
