# Supplementary material for: Comprehensive evaluation of RNA-seq analysis pipelines in diploid and polyploid species
Source: Gigascience. 2018 Nov 10;7(12):giy132. doi: 10.1093/gigascience/giy132 (PMC6275443; doi:10.1093/gigascience/giy132)
Supplement: Supplement Files [file giy132_supplement_files.zip › Table S1.xlsx]

## Sheet: Hoja1
Tool	Function	Algorithm	Claims	Effects
A. Pre-processing of RNA-Seq reads
Rcorrector	Error correction	Correction method based on de Bruijn graphs to represent and determine trusted k-mers	Highly accurate, time and memory efficient correction of Illumina RNA-Seq reads	Improves overall assembly quality and slightly increases read mapping to genome
Skewer	Gentle read trimming	Uses a fast bit-masked k-difference matching dynamic programming algorithm	Considerably faster, with comparative accuracy adapter trimmer tool for multiple NGS data	>99% usable reads, low improvement in assembly, increment mapped reads
Trimmomatic	Strict read trimming	Finds an approximate match and aligns using a seed and extend approach	Flexible, pair-aware and efficient preprocessing tool for Illumina NGS data	Lower proportion usable reads, more robust assembly metrics, lower mapping rate
B. de novo transcriptome assembly and redundancy reduction
Trinity	Assembly	Assembles the RNA-Seq data to report unique contigs, that are clustered to construct de Bruijn graphs, processed into full-length transcripts	Full-length transcriptome reconstruction reporting recently diverged genes and splice isoforms	Good overall assembly quality
Trans-ABySS	Assembly	Transforms reads into tiled k-mers, based on a de Bruijn graph construct, removes errors from bubbles, defines single-end contigs and merges them based on paired-end reads	Identifies variations, achieves high sensitivity and specificity	High completeness but lower quality metrics
SOAPdenovo-Trans	Assembly	Constructs de Bruijn graphs from reads, removes low-frequency kmers, builds contigs and constructs scaffolds based on mapped reads	Provides higher contiguity, lower redundancy and faster execution	High N50 and low redundancy, but low completeness, and sensitive to low-quality bases on reads
RapClust	Clustering	Clustering is based on multi-mapping reads using fragment equivalence classes	Accurate, fast and lightweight clustering	Strong reduction of redundancy, decreases assembly quality
CD-HIT	Clustering	Clustering is based on sequence similarity by short word filtering	Ultrahigh speed with handling of huge databases	Mild redundancy reduction, low effect on assembly quality
C. Mapping of short reads to genome and transcriptomes
Bowtie2	Short-read mapping	Extracts seed substrings from reads, finds exact alignments with the FM index and extends with gapped dynamic algorithms	Very fast and memory-efficient gapped-read alignment	Intermediate mapping to assemblies and low to genome, with high loss on counts
GSNAP	Short-read mapping	Combines a set of algorithms to improve accuracy of alignment, using either hash tables or enhanced suffix arrays	Fastest in detecting complex variants	High mapping on genome and transcriptomes
HISAT2	Short-read mapping	Is based on the BWT and the FM-index, with operation methods adapted from Bowtie2	Fastest genome aligner, with comparative accuracy and low memory requirements	Intermediate-low mapping, low counting read loss
Stampy	Short-read mapping	Uses a hash table with locations of 15-mers in the genome used to search every overlapping 15-mer in the reads, filters by neighborhood similarity and extend with Needleman-Wunsch	Speed and sensitivity, particularly when reads include sequence variation	High mapping on genome and transcriptomes, but lower alignment quality
STAR	Short-read mapping	Uses “sequential maximum mappable seed search in uncompressed suffix arrays followed by seed clustering and stitching procedure”	High mapping speed and accuracy, precise detection of novel splice junctions	Intermediate mapping rates, higher mapping quality
Salmon	Short-read mapping	Uses quasi-mapping with a two-phase inference procedure, and is specific for transcriptomes	Fast and accurate	Highest mapping on assemblies, but does not report alignments
