# Supplementary material for: Comprehensive evaluation of RNA-seq analysis pipelines in diploid and polyploid species
Source: Gigascience. 2018 Nov 10;7(12):giy132. doi: 10.1093/gigascience/giy132 (PMC6275443; doi:10.1093/gigascience/giy132)
Supplement: Supplement Files [file giy132_supplement_files.zip › Table S2.xlsx]

## Sheet: Hoja1
Read type	Species	Trimming software	Error correction	Number of raw reads	Trimming rate	Mean length after trimming
VA_skewer_cor	Vaccinium arboreum	skewer	+	16883860+/-2235949	0.9971896+/-0.0005008456	99.64890+/-0.5747776
VA_skewer_Uc	Vaccinium arboreum	skewer	-	16883860+/-2235949	0.9971708+/-0.0005076999	99.64047+/-0.5770178
VA_trimm_cor	Vaccinium arboreum	trimmomatic	+	16883860+/-2235949	0.7689018+/-0.0350891241	93.87925+/-0.3723164
VA_trimm_Uc	Vaccinium arboreum	trimmomatic	-	16883860+/-2235949	0.7688736+/-0.0351109455	93.54804+/-0.3621950
VC_skewer_cor	Vaccinium corymbosum	skewer	+	36398803+/-6343143	0.9926755+/-0.0123700237	99.90507+/-0.3574492
VC_skewer_Uc	Vaccinium corymbosum	skewer	-	36398803+/-6343143	0.9970070+/-0.0003420026	99.90016+/-0.3636344
VC_trimm_cor	Vaccinium corymbosum	trimmomatic	+	36398803+/-6343143	0.7741114+/-0.0196625311	93.97568+/-0.4061841
VC_trimm_Uc	Vaccinium corymbosum	trimmomatic	-	36398803+/-6343143	0.7777209+/-0.0188486063	93.61864+/-0.4107170
