# Supplementary material for: Comprehensive evaluation of RNA-seq analysis pipelines in diploid and polyploid species
Source: Gigascience. 2018 Nov 10;7(12):giy132. doi: 10.1093/gigascience/giy132 (PMC6275443; doi:10.1093/gigascience/giy132)
Supplement: Supplement Files [file giy132_supplement_files.zip › Table S3.txt]

Species	Samples	Clustering	Trimming	Error correction	total_map	total_cds	total_blast	uniq_map	mult_map	transloc_map	out_map	uniq_cds	mult_cds	transloc_cds	out_cds	uniq_blast	mult_blast	transloc_blast	out_blast
VA	4s	CD-HIT	Trimmomatic	+	249892	131034	52814	141142	17527	10754	80469	68168	8585	5898	48383	37307	3510	3416	8581
VA	2s	CD-HIT	Trimmomatic	+	155740	90966	49547	102412	10153	6494	36681	59890	5692	4039	21345	39110	2840	2617	4980
VC	4s	CD-HIT	Trimmomatic	+	468120	275196	81601	196924	25554	19018	226624	91070	12852	10077	161197	43847	4938	5022	27794
VC	2s	CD-HIT	Trimmomatic	+	292561	168070	71187	166197	19285	13240	93839	86313	10228	7485	64044	50225	4510	4279	12173
VA	4s	CD-HIT	Skewer	+	281275	148143	55824	152223	19744	11750	97558	72562	9565	6347	59669	38503	3673	3543	10105
VA	2s	CD-HIT	Skewer	+	175162	100906	52577	111819	11560	7139	44644	64019	6347	4363	26177	40851	3115	2757	5854
VC	4s	CD-HIT	Skewer	+	521064	305625	83061	209426	28013	20491	263134	93514	13686	10466	187959	42774	4938	5036	30313
VC	2s	CD-HIT	Skewer	+	324418	185574	75054	179614	21302	14635	108867	91745	11116	8150	74563	51996	4860	4523	13675
VA	4s	CD-HIT	Trimmomatic	-	248837	129808	52548	140933	17546	10708	79650	67799	8606	5818	47585	37246	3545	3353	8404
VA	2s	CD-HIT	Trimmomatic	-	154268	90229	49376	101604	10120	6403	36141	59636	5615	3982	20996	38993	2858	2576	4949
VC	4s	CD-HIT	Trimmomatic	-	466355	273600	81561	197498	25270	18904	224683	91155	12723	9973	159749	44288	4852	4964	27457
VC	2s	CD-HIT	Trimmomatic	-	287652	165079	70083	163995	18757	12825	92075	84988	9943	7231	62917	49575	4431	4112	11965
VA	4s	CD-HIT	Skewer	-	280928	148032	56005	152516	19794	11717	96901	73025	9604	6319	59084	38686	3773	3562	9984
VA	2s	CD-HIT	Skewer	-	173624	99962	52120	111059	11349	7204	44012	63388	6256	4400	25918	40517	3067	2817	5719
VC	4s	CD-HIT	Skewer	-	519304	308418	86620	209480	27864	20434	261526	95665	13863	10581	188309	44637	5146	5130	31707
VC	2s	CD-HIT	Skewer	-	320125	182878	73865	177940	20758	14046	107381	90802	10927	7797	73352	51418	4732	4241	13474
VA	2s	RapClust	Trimmomatic	+	106430	59592	32362	71895	6571	3916	24048	40127	3640	2354	13471	25593	1765	1529	3475
VA	4s	RapClust	Trimmomatic	+	148284	76909	32337	89234	10201	6120	42729	43167	5236	3308	25198	23003	2191	1821	5322
VC	2s	RapClust	Trimmomatic	+	188261	102714	41387	109138	10719	6879	61525	51255	5687	3827	41945	27870	2498	2144	8875
VC	4s	RapClust	Trimmomatic	+	276122	159284	47900	124641	13789	9821	127871	54342	7099	5268	92575	23751	2818	2574	18757
VA	2s	RapClust	Skewer	+	117640	64684	33367	77091	7219	4267	29063	41682	3951	2509	16542	25866	1907	1583	4011
VA	4s	RapClust	Skewer	+	169147	87302	33903	97816	11425	6765	53141	45922	5746	3598	32036	23369	2280	1927	6327
VC	2s	RapClust	Skewer	+	205949	113015	43043	115309	11468	7530	71642	53168	6039	4158	49650	28002	2681	2302	10058
VC	4s	RapClust	Skewer	+	308354	180120	51369	131738	14894	10393	151329	56312	7632	5441	110735	23949	2861	2662	21897
VA	2s	RapClust	Trimmomatic	-	105845	57049	29293	71654	6574	3210	24407	38093	3460	1684	13812	23243	1614	954	3482
VA	4s	RapClust	Trimmomatic	-	148523	75103	29707	89649	10340	5579	42955	42023	5079	2720	25281	21196	1988	1349	5174
VC	2s	RapClust	Trimmomatic	-	186106	97692	36276	108598	10592	5465	61451	48060	5293	2593	41746	24306	2135	1194	8641
VC	4s	RapClust	Trimmomatic	-	275898	154663	43014	124381	13902	8784	128831	50876	6828	4137	92822	20470	2396	1738	18410
VA	2s	RapClust	Skewer	-	116707	64366	33311	76664	7196	4268	28579	41581	3909	2519	16357	25950	1899	1613	3849
VA	4s	RapClust	Skewer	-	168549	87277	34064	97522	11435	6827	52765	46124	5737	3659	31757	23533	2259	1985	6287
VC	2s	RapClust	Skewer	-	203489	112031	42832	113935	11328	7389	70837	53080	5987	4054	48910	28122	2586	2183	9941
VC	4s	RapClust	Skewer	-	306832	179639	51338	130392	14839	10551	151050	55887	7560	5489	110703	23977	2873	2671	21817
