# Supplementary material for: Comprehensive evaluation of RNA-seq analysis pipelines in diploid and polyploid species
Source: Gigascience. 2018 Nov 10;7(12):giy132. doi: 10.1093/gigascience/giy132 (PMC6275443; doi:10.1093/gigascience/giy132)
Supplement: Supplement Files [file giy132_supplement_files.zip › Table S4.xlsx]

## Sheet: Hoja1
prog	VA_skewer_cor	VA_skewer_Uc	VA_trimm_cor	VA_trimm_Uc	VC_skewer_cor	VC_skewer_Uc	VC_trimm_cor	VC_trimm_Uc
ref_bowtie2_def	0.460775	0.447907	0.380483	0.37334	0.445023	0.435784	0.370939	0.366255
ref_bowtie2_mm	0.38957	0.379428	0.334236	0.328739	0.392628	0.384027	0.338858	0.334396
ref_gsnap_def	0.605841	0.597549	0.489394	0.484219	0.558214	0.552021	0.459202	0.455551
ref_gsnap_mm	0.625785	0.620609	0.510804	0.508096	0.575396	0.571166	0.474855	0.47265
ref_hisat2_def	0.369247	0.343494	0.310436	0.294525	0.416679	0.400227	0.355559	0.346119
ref_hisat2_mm	0.45379	0.441826	0.385489	0.378878	0.455616	0.44654	0.389129	0.384279
ref_stampy_def	0.65807	0.656666	0.560188	0.559159	0.606735	0.605343	0.524147	0.523104
ref_stampy_mm	0.651376	0.649935	0.554268	0.553232	0.599909	0.598516	0.518114	0.517091
ref_star_def	0.458396	0.453683	0.407975	0.405932	0.437186	0.434507	0.39352	0.392745
ref_star_mm	0.473613	0.469643	0.419434	0.417398	0.445676	0.443508	0.400122	0.399404
novo_bowtie2_2s	0.705387	0.698056	0.568912	0.564986	0.720848	0.712249	0.590566	0.587009
novo_bowtie2_4s	0.744683	0.73304	0.599824	0.593637	0.762093	0.753496	0.626867	0.625817
novo_gsnap_2s	0.728092	0.724156	0.58483	0.581353	0.746305	0.740942	0.609222	0.606084
novo_gsnap_4s	0.771717	0.764523	0.618946	0.614005	0.791716	0.785736	0.648795	0.648353
novo_hisat2_2s	0.649946	0.636943	0.536879	0.531826	0.654192	0.634604	0.547978	0.516672
novo_hisat2_4s	0.682081	0.665681	0.56374	0.558423	0.675235	0.665325	0.577207	0.571519
novo_salmon_2s	0.648335	0.636576	0.532815	0.525605	0.632738	0.626598	0.525333	0.521264
novo_salmon_4s	0.680191	0.671879	0.557347	0.551738	0.665016	0.653712	0.556078	0.551075
novo_stampy_2s	0.744983	0.743622	0.622106	0.620691	0.758167	0.757596	0.645852	0.645363
novo_stampy_4s	0.786126	0.782407	0.657712	0.656405	0.802876	0.803069	0.68568	0.687081
novo_star_2s	0.610315	0.607476	0.529071	0.529349	0.620605	0.618391	0.549644	0.548672
novo_star_4s	0.64527	0.63886	0.556149	0.553015	0.653958	0.649325	0.580506	0.582235
